# Supplementary material for: Acoustofluidic rotational tweezing enables high-speed contactless morphological phenotyping of zebrafish larvae
Source: Nat Commun. 2021 Feb 18;12:1118. doi: 10.1038/s41467-021-21373-3 (PMC7892888; doi:10.1038/s41467-021-21373-3)
Supplement: Supplementary file 11 — Source Data [file 41467_2021_21373_MOESM11_ESM.xlsx]

## Sheet: TOC
	Table of Contents
	Item	Data 1	Data 2	Data 3
	Figure 1	No line, bar, or box plots
	Figure 2	e: The rotation periods of four typical 5 dpf zebrafish larvae as a function of the driving voltage.	f: The rotation angle over a single rotational cycle with respect to time for four typical zebrafish larvae at 12.75 Vpp.
	Figure 3	f: The binary cross-entropy loss calculated by comparing microscopic images and the corresponding re-projected images of the 3D reconstructed point clouds from different viewpoints for the fish body, liver, and pancreas.
	Figure 4	e: Distributions of the angle (θ) between normal vectors and the x-axis for 3D models of a larva of control group and three larvae of 1.5%-EtOH group with increasing degrees of edema and tail curling.
	Figure 5	a: Gaussian fitting curves of the angle distribution statistics of 15 larvae in the control group.	b: Statistical distribution of the “abnormality factors” (R=σ^2/σ_0^2) for edema and tail curling in the control group (n=15) and the 1.5%-EtOH group (n=35).	c: The percentage of phenotype classification (as unaffected, moderate, or severe) of the morphological abnormalities after the 1.5% EtOH exposure.
	Figure 6	d: Statistics of the liver volume distribution of the control group and 1.5%-EtOH group.	e: Statistics of the liver surface area distribution of the control group and 1.5%-EtOH group, respectively.
	Sup Figure 1	No line, bar, or box plots
	Sup Figure 2	No line, bar, or box plots
	Sup Figure 3	3f: Plot of rotational periods against driving voltage (Vpp) of four 5 dpf zebrafish larvae by acoustic streaming in a 0.8-mm-channel.
	Sup Figure 4	No line, bar, or box plots
	Sup Figure 5	No line, bar, or box plots
	Sup Figure 6	No line, bar, or box plots
	Sup Figure 7	No line, bar, or box plots
	Sup Figure 8	No line, bar, or box plots
	Sup Figure 9	No line, bar, or box plots
	Sup Figure 10	No line, bar, or box plots
	Sup Figure 11	No line, bar, or box plots
	Sup Figure 12	d: The percentage of pericardial edema (PE) and yolk sac edema (YSE) in the affected sample in the 1.5% EtOH group in Fig. 5, n=24.
	Sup Figure 13	No line, bar, or box plots
	Sup Figure 14	b: The variance of the angle distribution along the body indicates the relationship between the abnormal level and σ^2.
	Sup Figure 15	No line, bar, or box plots
	Sup Figure 16	No line, bar, or box plots
	Sup Figure 17	No line, bar, or box plots
	Sup Figure 18	f: The relationship between the cross-entropy loss with respect to the number of the missing frames, as a measure of rotational uniformity.
	Sup Figure 19	No line, bar, or box plots
	Sup Figure 20	b: The rate of survival, touch response, and swim bladder appearance at 4 dpf of each group (n=50 for each rate).	c: Average heart rate of each group of 50 fish.
	Sup Table 1	No line, bar, or box plots
	Sup Table 2	No line, bar, or box plots

## Sheet: Figure 2
	Data 1	e: The rotation periods of four typical 5 dpf zebrafish larvae as a function of the driving voltage.
			Fish A		Fish B		Fish C		Fish D
		Vpp	t (s)	STD	t (s)	STD	t (s)	STD	t (s)	STD
		10.05	2.10417	0.03227	1.40625	0.05229	2.10417	0.03227	1.63542	0.02552
		10.65	1.82292	0.02552	1.1875	0.0559	1.75	0.03953	1.20833	0.03227
		11.4	1.36458	0.02552	0.91667	0.07569	1.58333	0.05103	1	0
		12.75	0.927083	0.04705	0.72917	0.05103	1.13542	0.02552	0.82292	0.02552
		14.15	0.75	0	0.66146	0.11595	0.97917	0.03227	0.66667	0.03227
		16.1	0.614583	0.02552	0.56771	0.05007	0.5625	0	0.47917	0.03227
		Fish A	periods evaluated for 6 rounds of rotation.
		Vpp	t1 (s)	t2 (s)	t3 (s)	t4 (s)	t5 (s)	t6 (s)	t (s)	STD
		10.05	2.0625	2.0625	2.125	2.125	2.125	2.125	2.10417	0.03227
		10.65	1.8125	1.8125	1.875	1.8125	1.8125	1.8125	1.82292	0.02552
		11.4	1.375	1.375	1.375	1.375	1.375	1.3125	1.36458	0.02552
		12.75	0.9375	1	0.9375	0.875	0.9375	0.875	0.927083	0.04705
		14.15	0.75	0.75	0.75	0.75	0.75	0.75	0.75	0
		16.1	0.625	0.5625	0.625	0.625	0.625	0.625	0.614583	0.02552
		Fish B	periods evaluated for 6 rounds of rotation.
		Vpp	t1 (s)	t2 (s)	t3 (s)	t4 (s)	t5 (s)	t6 (s)	t (s)	STD
		10.05	1.4375	1.4375	1.4375	1.375	1.3125	1.4375	1.40625	0.0522913
		10.65	1.1875	1.25	1.25	1.125	1.125	1.1875	1.1875	0.0559017
		11.4	0.875	0.8125	0.875	1	0.9375	1	0.916667	0.0756913
		12.75	0.6875	0.75	0.6875	0.6875	0.75	0.8125	0.729167	0.051031
		14.15	0.5625	0.5625	0.5625	0.6875	0.8125	0.78125	0.661458	0.115948
		16.1	0.5625	0.5	0.53125	0.625	0.625	0.5625	0.567708	0.0500651
		Fish C	periods evaluated for 6 rounds of rotation.
		Vpp	t1 (s)	t2 (s)	t3 (s)	t4 (s)	t5 (s)	t6 (s)	t (s)	STD
		10.05	2.0625	2.125	2.125	2.0625	2.125	2.125	2.10417	0.03227
		10.65	1.8125	1.75	1.75	1.75	1.6875	1.75	1.75	0.03953
		11.4	1.625	1.5625	1.5625	1.625	1.5	1.625	1.58333	0.05103
		12.75	1.125	1.125	1.125	1.125	1.125	1.1875	1.13542	0.02552
		14.15	1	0.9375	0.9375	1	1	1	0.97917	0.03227
		16.1	0.5625	0.5625	0.5625	0.5625	0.5625	0.5625	0.5625	0
		Fish D	periods evaluated for 6 rounds of rotation.
		Vpp	t1 (s)	t2 (s)	t3 (s)	t4 (s)	t5 (s)	t6 (s)	t (s)	STD
		10.05	1.625	1.625	1.625	1.6875	1.625	1.625	1.63542	0.02552
		10.65	1.25	1.1875	1.1875	1.1875	1.1875	1.25	1.20833	0.03227
		11.4	1	1	1	1	1	1	1	0
		12.75	0.8125	0.8125	0.8125	0.8125	0.8125	0.875	0.82292	0.02552
		14.15	0.625	0.6875	0.6875	0.625	0.6875	0.6875	0.66667	0.03227
		16.1	0.5	0.5	0.4375	0.5	0.5	0.4375	0.47917	0.03227
	Data 2	f: The rotation angle over a single rotational cycle with respect to time for four typical zebrafish larvae at 12.75 Vpp.
		Fish A		Fish B		Fish C		Fish D
		t (s)	θ (deg)	t (s)	θ (deg)	t (s)	θ (deg)	t (s)	θ (deg)
		0	0	0	0	0	0	0	0
		0.125	45	0.09375	45	0.125	45	0.09375	45
		0.25	90	0.15625	90	0.25	90	0.1875	90
		0.34375	135	0.3125	135	0.375	135	0.28125	135
		0.4375	180	0.375	180	0.5625	180	0.375	180
		0.5625	225	0.46875	225	0.6875	225	0.4375	225
		0.6875	270	0.5625	270	0.875	270	0.5625	270
		0.78125	315	0.65625	315	1	315	0.6875	315
		0.9375	360	0.75	360	1.125	360	0.8125	360
		1.0625	45	0.8125	45	1.25	45	0.90625	45
		1.15625	90	0.90625	90	1.375	90	1	90
		1.25	135	1	135	1.5	135	1.09375	135
		1.375	180	1.0625	180	1.625	180	1.1875	180
		1.46875	225	1.15625	225	1.8125	225	1.3125	225
		1.5625	270	1.25	270	2	270	1.375	270
		1.6875	315	1.34375	315	2.125	315	1.5	315
		1.8125	360	1.4375	360	2.25	360	1.625	360

## Sheet: Figure 3
	Data 1	f: The binary cross-entropy loss calculated by comparing microscopic images and the corresponding re-projected images of the 3D reconstructed point clouds from different viewpoints for the fish body, liver, and pancreas.
			AVG	STD
		Fish	0.0675	0.0344
		Liver	0.0269	0.0149
		Pancreas	0.0225	0.0221
		Fish	Liver	Pancreas
		0.12213	0.01156	0.06168
		0.04477	0.02001	0.01064
		0.03302	0.02535	0.00248
		0.03303	0.04032	0.00394
		0.06477	0.05208	0.01356
		0.12308	0.04327	0.02216
		0.09896	0.03167	0.04331
		0.06267	0.02887
		0.06254	0.01079
		0.03758	0.0055
		0.03126	0.01364
		0.09564	0.03956

## Sheet: Figure 4
	Data 1	e: Distributions of the angle (θ) between normal vectors and the x-axis for 3D models of a larva of control group and three larvae of 1.5%-EtOH group with increasing degrees of edema and tail curling.
		r1c1	Bin number: 50, fit method: Gaussian fit frequency
		angle distribution (rad)			2.28781	2.28406	2.267	2.25006	2.25323	2.27187	2.24238	2.28342	2.23377	2.27363	2.2524	2.23452	2.22087	2.28353	2.28142	2.24063	2.26514	2.26296	2.28234	2.25729	2.27219	2.24225	2.29441	2.24469	2.27755	2.19802	2.26112	2.23912	2.22706	2.27323	2.26499	2.29967	2.25161	2.24973	2.22709	2.24728	2.19649	2.18842	2.21886	2.18317	2.26259	2.18776	2.19849	2.2236	2.23566
		r1c2	Bin number: 50, fit method: Gaussian fit frequency
		angle distribution (rad)			2.29176	2.22922	2.20539	2.29415	2.21122	2.22529	2.1779	2.21734	2.22056	2.26394	2.18984	2.15397	2.08102	2.28976	2.15912	2.13708	2.06927	2.1786	2.26167	2.10576	2.13202	2.09909	2.08656	2.24674	2.05724	2.05363	2.05452	2.03657	2.1792	2.10055	2.20183	2.19708	2.19435	2.2821	2.24663	2.23105	2.29928	2.26576	2.07168	2.19938	2.10288	2.0326	2.20916	2.25424	2.25379
		r1c3	Bin number: 50, fit method: Gaussian fit frequency
		angle distribution (rad)			2.26305	2.27559	2.28153	2.28998	2.0649	2.18621	2.27978	2.25395	2.1011	2.24204	2.16713	2.04992	2.14494	2.29461	2.24472	2.15549	2.17778	2.08026	2.08204	2.09587	2.06872	2.13451	2.19146	2.17183	2.18789	2.17193	2.28459	2.10332	2.14339	2.1711	2.07349	2.15995	2.16997	2.13852	1.98469	2.16696	2.16591	2.19759	1.94152	2.00404	2.11739	1.96354	2.08652	1.97145	1.91388
		r1c4	Bin number: 50, fit method: Gaussian fit frequency
		angle distribution (rad)			2.28251	2.21756	2.22863	2.24391	2.16969	2.27567	2.17923	2.29014	2.23708	2.23712	2.13834	2.20076	2.22559	2.22224	2.19924	2.25418	2.26064	2.27423	2.12614	2.105	2.08967	2.21154	2.21756	2.27605	2.08959	2.08083	2.19922	2.29046	2.23739	2.14331	2.2621	2.11878	2.14122	2.16092	2.23864	2.26393	2.1818	2.07491	2.2772	2.06789	2.20256	2.27737	2.29768	2.22934	2.188
		r2c1	Bin number: 50, fit method: Gaussian fit frequency
		angle distribution (rad)			1.49487	1.51122	1.47116	1.45147	1.5064	1.73997	1.57404	1.55007	1.5978	1.45687	1.48364	1.69259	1.63914	1.50468	1.50287	1.4552	1.52577	1.47863	1.47602	1.74421	1.49436	1.7007	1.57145	1.46724	1.50637	1.47737	1.49037	1.54033	1.51444	1.449	1.56941	1.74807	1.71921	1.71702	1.4623	1.52396	1.46877	1.52057	1.51716	1.46974	1.57027	1.51126	1.74015	1.48939	1.68702
		r2c2	Bin number: 50, fit method: Gaussian fit frequency
		angle distribution (rad)			1.47467	1.55652	1.53848	1.46558	1.57616	1.55506	1.58693	1.45034	1.56843	1.5322	1.60146	1.53188	1.52029	1.6284	1.58282	1.60793	1.50496	1.41698	1.57637	1.44944	1.51706	1.46878	1.52472	1.56111	1.63883	1.5377	1.58797	1.51797	1.50999	1.43319	1.51628	1.62299	1.56878	1.65078	1.6421	1.45868	1.47515	1.50296	1.62724	1.56578	1.54498	1.60475	1.57092	1.40289	1.56314
		r2c3	Bin number: 50, fit method: Gaussian fit frequency
		angle distribution (rad)			1.35475	1.34602	1.36443	1.54123	1.35741	1.48199	1.44759	1.50149	1.40856	1.48743	1.46664	1.45864	1.35061	1.46773	1.43037	1.41763	1.42592	1.39096	1.44689	1.3547	1.39672	1.35327	1.42613	1.52327	1.41075	1.3774	1.56976	1.34332	1.35808	1.46248	1.43894	1.51609	1.38512	1.48972	1.36902	1.38127	1.37954	1.56635	1.34229	1.3578	1.36558	1.51378	1.40841	1.47891	1.41067
		r2c4	Bin number: 50, fit method: Gaussian fit frequency
		angle distribution (rad)			0.85646	1.60897	0.9496	0.90353	1.00334	0.89044	1.3704	0.89344	1.37474	1.32823	1.59239	1.28667	0.86557	1.30181	1.37545	1.31043	0.88938	0.95988	1.40942	1.12587	1.38653	0.97554	1.48291	1.01187	0.87677	1.26734	0.78723	1.22777	0.78941	1.18247	1.37686	1.37966	1.29087	0.88204	1.00659	0.9885	0.82856	1.25586	0.92609	0.97703	0.92471	1.2874	1.29252	1.4886	0.91219
[truncated: 5,000 more columns]

## Sheet: Figure 5
	Data 1	a: Gaussian fitting curves of the angle distribution statistics of 15 larvae in the control group.
		Sample #	1	2	3	4	5	6	7	8	9	10	11	12	13	14	15	Mean	STD
		Edema	0.0111969	0.0137476	0.0235064	0.0168668	0.0246594	0.00932728	0.0103338	0.0268959	0.0288996	0.0346569	0.0261187	0.0319623	0.0338093	0.0307282	0.0328634	0.0237	0.0091
		Tail	0.0068242	0.00373831	0.00699068	0.00745108	0.00611155	0.00543433	0.00905289	0.0109549	0.0168425	0.0113882	0.00882847	0.00940277	0.00742418	0.0114947	0.00583137	0.0085	0.0032
	Data 2	b: Statistical distribution of the “abnormality factors” (R=σ^2/σ_0^2) for edema and tail curling in the control group (n=15) and the 1.5%-EtOH group (n=35).
		Control
		Sample #	1	2	3	4	5	6	7	8	9	10	11	12	13	14	15
		R_E	0.41779	0.51297	0.87711	0.62936	0.92013	0.34803	0.38559	1.00358	1.07834	1.29317	0.97458	1.19262	1.26154	1.14657	1.22625
		R_T	0.77548	0.42481	0.7944	0.84671	0.69449	0.61754	1.02874	1.24487	1.91392	1.29411	1.00324	1.0685	0.84366	1.30621	0.66266
		1.5% EtOH
		Sample #	1	2	3	4	5	6	7	8	9	10	11	12	13	14	15	16	17	18	19	20	21	22	23	24	25	26	27	28	29	30	31	32	33	34	35
		R_E	2.15752	7.41598	1.7731	1.74831	1.53967	3.15556	4.84039	2.63552	3.63112	1.99554	5.31722	1.56952	0.80245	1.54683	1.28587	1.04725	1.29143	1.54314	0.72018	2.71268	0.87772	1.5715	0.99236	0.95072	1.83731	3.08074	1.31475	3.16994	0.75112	3.68922	2.75461	1.90298	2.23829	1.24762	7.80243
		R_T	1.1927	3.05714	0.97597	1.80159	1.47974	0.69767	3.02804	0.53831	0.84959	0.86153	1.26372	0.89037	0.97428	2.67551	0.95746	2.50218	5.42253	3.27116	0.83685	0.92041	1.21092	1.56591	2.03414	1.76606	1.02312	1.88395	2.12348	4.75398	1.10168	2.03499	3.36665	0.88002	5.58476	2.03607	5.80361
	Data 3	c: The percentage of phenotype classification (as unaffected, moderate, or severe) of the morphological abnormalities after the 1.5% EtOH exposure.
				Edema	Tail Curling
		Unaffected (%)		31.5	48.6
		Moderate (%)		57.1	40
		Severe (%)		11.4	11.4

## Sheet: Figure 6
	Data 1	d: Statistics of the liver volume distribution of the control group and 1.5%-EtOH group.
		Control
		Sample #			1	2	3	4	5	6	7	8	9	10	11	12	13	14	15	16	17	18	19	20	21	22	23	24	25	26	27	28	29	30	31	32	33	34	35	36	37	38	39	40	41	42	43	44	45
		Volume (x10^5 µm^3)			3.10293	3.32728	2.21715	3.68991	8.79865	5.51706	2.94821	2.01886	1.9341	1.32034	1.58909	1.54335	1.19655	3.00564	4.34088	1.73519	6.35265	2.09634	2.82144	5.86608	1.15067	1.4844	1.13624	3.86878	1.87543	2.16242	2.77957	3.72583	1.42556	1.02097	1.10862	3.14877	1.39958	3.32641	1.53672	4.56132	3.7039	7.81626	4.8622	1.38981	2.67281	3.27093	6.76256	3.80217	3.06513
		1.5% EtOH
		Sample #			1	2	3	4	5	6	7	8	9	10	11	12	13	14	15	16	17	18	19	20	21	22	23	24	25	26	27	28	29	30	31	32	33	34	35	36	37	38	39	40	41	42	43	44	45
		Volume (x10^5 µm^3)			8.1682	4.61673	1.37183	10.1659	7.97747	3.81343	6.02129	4.33306	3.09061	1.87524	5.47842	4.22719	6.18517	6.80408	6.03063	6.28771	1.4056	4.28635	8.25899	1.06103	9.67469	1.61492	2.83294	5.07363	6.15804	3.66577	2.97996	16.7947	1.56712	5.85876	3.807	4.59515	14.7766	2.11585	3.08171	3.17095	1.50765	1.22426	3.4151	5.52898	3.50196	6.14753	4.88516	9.83936	4.12366
	Data 2	e: Statistics of the liver surface area distribution of the control group and 1.5%-EtOH group, respectively.
		Control
		Sample #			1	2	3	4	5	6	7	8	9	10	11	12	13	14	15	16	17	18	19	20	21	22	23	24	25	26	27	28	29	30	31	32	33	34	35	36	37	38	39	40	41	42	43	44	45
		Surface area (x10^4 µm^2)			3.44555	2.88056	2.07008	2.99268	9.97961	4.05452	2.80298	2.20446	1.94256	1.73162	2.05947	1.83509	1.62135	2.48875	3.22448	2.22181	5.18153	2.27756	2.70913	5.27815	1.45092	1.75672	1.54596	4.17503	2.43188	2.18761	2.7093	3.7476	1.67812	1.9586	1.61037	2.7557	1.76688	3.00761	1.71374	7.05329	2.97462	10.9035	5.8861	2.36808	2.36746	2.7117	5.92001	3.14267	2.65656
		1.5% EtOH
		Sample #			1	2	3	4	5	6	7	8	9	10	11	12	13	14	15	16	17	18	19	20	21	22	23	24	25	26	27	28	29	30	31	32	33	34	35	36	37	38	39	40	41	42	43	44	45
		Surface area (x10^4 µm^2)			10.9587	3.40425	1.82172	8.16669	11.6662	3.65403	4.46501	10.4696	6.00443	1.93835	5.02082	5.7646	8.32477	4.93639	7.67944	10.4919	1.49537	4.58611	6.257	1.33985	5.94448	1.72474	2.41016	3.84264	8.08871	2.96294	7.25327	9.91033	2.25292	4.11635	3.5571	4.35941	10.6081	1.93345	2.64408	2.61227	1.7457	1.38595	2.6864	11.9222	2.92036	10.0682	4.3911	21.3256	5.06537
[truncated: 4 more columns]

## Sheet: Sup Figure 3
	Data 1	3f: Plot of rotational periods against driving voltage (Vpp) of four 5 dpf zebrafish larvae by acoustic streaming in a 0.8-mm-channel.
			Fish A		Fish B		Fish C		Fish D
		Vpp	t (s)	STD	t (s)	STD	t (s)	STD	t (s)	STD
		10.05	5.4625	1.28437	4.45833	0.5655	5.47917	0.22592	5.52083	0.18819
		10.65	3.61458	0.30725	3.72917	0.55715	3.4375	0.08839	3.41667	0.08539
		11.4	3.33333	0.20412	3.02083	0.33927	3.15625	0.40649	3.125	0.35576
		12.75	2.625	0.06847	2.30208	0.02552	2.85417	0.184	2.80208	0.092
		14.15	2.17708	0.02552	1.83333	0.03227	1.80208	0.06145	1.80208	0.06145
		16.1	1.76042	0.04705	1.375	0	1.32292	0.02552	1.32292	0.02552
		Fish A	periods evaluated for 6 rounds of rotation.
		Vpp	t1 (s)	t2 (s)	t3 (s)	t4 (s)	t5 (s)	t6 (s)	t (s)	STD
		10.05	7.5625	5.6875	4.3125	4.625	5.125		5.4625	1.28437
		10.65	3.25	3.75	3.5	3.875	4	3.3125	3.61458	0.307248
		11.4	3	3.4375	3.375	3.5625	3.1875	3.4375	3.33333	0.204124
		12.75	2.625	2.5625	2.5625	2.75	2.625	2.625	2.625	0.0684653
		14.15	2.125	2.1875	2.1875	2.1875	2.1875	2.1875	2.17708	0.0255155
		16.1	1.75	1.6875	1.8125	1.75	1.75	1.8125	1.76042	0.0470483
		Fish B	periods evaluated for 6 rounds of rotation.
		Vpp	t1 (s)	t2 (s)	t3 (s)	t4 (s)	t5 (s)	t6 (s)	t (s)	STD
		10.05	4.125	4.125	3.9375	4.3125	4.8125	5.4375	4.45833	0.565501
		10.65	3.4375	3.375	3.3125	3.5	4	4.75	3.72917	0.55715
		11.4	3.5625	2.75	2.75	2.8125	2.9375	3.3125	3.02083	0.33927
		12.75	2.25	2.3125	2.3125	2.3125	2.3125	2.3125	2.30208	0.0255155
		14.15	1.8125	1.8125	1.875	1.8125	1.875	1.8125	1.83333	0.0322749
		16.1	1.375	1.375	1.375	1.375	1.375	1.375	1.375	0
		Fish C	periods evaluated for 6 rounds of rotation.
		Vpp	t1 (s)	t2 (s)	t3 (s)	t4 (s)	t5 (s)	t6 (s)	t (s)	STD
		10.05	5.5	5.5	5.6875	5.25	5.75	5.1875	5.47917	0.225924
		10.65	3.375	3.5625	3.4375	3.3125	3.4375	3.5	3.4375	0.0883883
		11.4	3.6875	2.9375	3.625	2.6875	3.0625	2.9375	3.15625	0.40649
		12.75	3.1875	2.8125	2.75	2.9375	2.6875	2.75	2.85417	0.183995
		14.15	1.8125	1.75	1.75	1.875	1.75	1.875	1.80208	0.0614495
		16.1	1.3125	1.3125	1.3125	1.375	1.3125	1.3125	1.32292	0.0255155
		Fish D	periods evaluated for 6 rounds of rotation.
		Vpp	t1 (s)	t2 (s)	t3 (s)	t4 (s)	t5 (s)	t6 (s)	t (s)	STD
		10.05	5.8125	5.5	5.5	5.4375	5.625	5.25	5.52083	0.188193
		10.65	3.5625	3.4375	3.375	3.375	3.4375	3.3125	3.41667	0.0853913
		11.4	2.9375	3.625	2.75	3.0625	2.875	3.5	3.125	0.355756
		12.75	2.8125	2.75	2.9375	2.6875	2.75	2.875	2.80208	0.0919975
		14.15	1.75	1.75	1.875	1.75	1.875	1.8125	1.80208	0.0614495
		16.1	1.3125	1.3125	1.3125	1.375	1.3125	1.3125	1.32292	0.0255155

## Sheet: Sup Figure 12
	Data 1	d: The percentage of pericardial edema (PE) and yolk sac edema (YSE) in the affected sample in the 1.5% EtOH group in Fig. 5, n=24.
			percentage (%)	number
		PE	95.8333	23
		YSE	66.6667	16

## Sheet: Sup Figure 14
	Data 1	b: The variance of the angle distribution along the body indicates the relationship between the abnormal level and σ^2.
		σ^2
		fraction	Control	Unaffected	Edema	Tail curling
		1/9	0.01846	0.00179	0.21311	0.00162
		2/9	0.04649	0.03035	0.07632	0.07507
		3/9	0.00643	0.00733	0.04164	0.01762
		4/9	0.01686	0.02988	0.10579	0.01454
		5/9	0.01257	0.01289	0.01624	0.04209
		6/9	0.00627	0.00318	0.00539	0.00859
		7/9	0.00373	0.00345	0.00382	0.00562
		8/9	0.00683	0.00429	0.01057	0.01212
		9/9	0.01154	0.0108	0.03041	0.05785

## Sheet: Sup Figure 18
	Data 1	f: The relationship between the cross-entropy loss with respect to the number of the missing frames, as a measure of rotational uniformity.
		Excluded frames		0	1	3	5
		Cross-entropy loss		0.0433	0.08895	0.10447	0.12524

[truncated: 1 more sheets: Sup Figure 20]
